# Supplementary material for: The Natural Antherea pernyi Sericin Protein Suppresses Gastric Cancer Formation by Inhibiting Cell Proliferation and Inducing Cell Apoptosis
Source: Int J Mol Sci. 2025 Feb 22;26(5):1890. doi: 10.3390/ijms26051890 (PMC11900216; doi:10.3390/ijms26051890)
Supplement: Supplementary file 1 [file ijms-26-01890-s001.zip]

Archive with 1 entries (1 files):
- ijms-3451995-supplementary.pdf
